# Supplementary material for: F-CphI represents a new homing endonuclease family using the Endo VII catalytic motif
Source: Mob DNA. 2018 Aug 9;9:27. doi: 10.1186/s13100-018-0132-5 (PMC6083498; doi:10.1186/s13100-018-0132-5)
Supplement: Supplementary file 2 — Table S1. Endo VII motif-containing proteins. Proteins containing the Endo VII motif were revealed by PSI-BLAST searches. In the last column, the position of the Endo VII motif in a protein is shown. The Endo VII motif of a protein could be in the C terminus (C), the N terminus (N), or in the middle (indicated by residue numbers/full length of a protein). In the same column, F-CphI and Endo VII indicate that a protein aligns with the full length of F-CphI or Endo VII, respectively. (XLSX 29 kb) [file 13100_2018_132_MOESM2_ESM.xlsx]

## Sheet: suppTab1
Supplementary Table 1. Endo VII motif-containing proteins
Proteins containing the Endo VII motif were revealed by PSI-BLAST searches. In the last column, the position of the Endo VII motif in a protein is shown. The Endo VII motif of a protein could be in the C terminus (C), the N terminus (N), or in the middle (indicated by residue numbers/full length of a protein). In the same column, F-CphI and Endo VII indicate that a protein aligns with the full le…
Accession Number	Protein	Organism	Type	PSI-BLAST E-Value	Position of Endo VII motif
YP_195212	F-CphI	Synechococcus phage S-PM2	Myoviridae	1e-35	F-CphI, C
AGK86090	gp55	Mycobacterium phage Chy5	Siphoviridae	3e-35	C
AEL17706	gp58	Mycobacterium phage Cuco	Siphoviridae	4e-35	F-CphI, C
AGT11940	gp57	Mycobacterium phage LittleCherry	Siphoviridae	5e-35	C
AFF28362	gp57	Mycobacterium phage Twister	Siphoviridae	6e-35	C
AGR46475	gp61	Mycobacterium phage Odin	Siphoviridae	7e-35	F-CphI, C
EFV12898	HMPREF9336_02235	Segniliparus rugosus ATCC BAA-974	Bacteria (Prophage)	8e-35	C
AEL17804	gp63	Mycobacterium phage Turbido	Siphoviridae	1e-34	F-CphI, C
AEJ93547	gp59	Mycobacterium phage Airmid	Siphoviridae	2e-34	C
AEJ93455	gp62	Mycobacterium phage Benedict	Siphoviridae	2e-34	C
AHG24283	gp62	Mycobacterium phage Echild	Siphoviridae	2e-34	F-CphI, C
ACE79986	gp60	Mycobacterium phage Pukovnik	Siphoviridae	2e-34	F-CphI, C
AFN37663	gp61	Mycobacterium phage ElTiger69	Siphoviridae	2e-34	C
AHG23845	gp65	Mycobacterium phage EagleEye	Siphoviridae	3e-34	F-CphI, C
AGT11833	gp129	Mycobacterium phage Wanda	Siphoviridae	3e-34	C
AFV51193	gp64	Mycobacterium phage First	Siphoviridae	4e-34	F-CphI, C
AEV52189	gp43	Rhodococcus phage RER2	Siphoviridae	4e-34	14-91/112
AAC18500	gp59	Mycobacterium phage D29	Siphoviridae	4e-34	C
AGT14312	gp64	Mycobacterium phage Adzzy	Siphoviridae	4e-34	C
AGK85823	gp56	Mycobacterium phage Chy1	Siphoviridae	5e-34	C
EHB47637	MycrhDRAFT_5763	Mycobacterium rhodesiae JS60	Bacteria (Prophage)	6e-34	C
AER50295	gp64	Mycobacterium phage Jeffabunny	Siphoviridae	6e-34	F-CphI, C
AHB29957	gp64	Mycobacterium phage Artemis2UCLA	Siphoviridae	8e-34	F-CphI, C
AEK08708	gp64	Mycobacterium phage Hammer	Siphoviridae	9e-34	F-CphI, C
AEJ95074	gp61	Mycobacterium phage Gladiator	Siphoviridae	9e-34	F-CphI, C
AHB29855	gp65	Mycobacterium phage CloudWang3	Siphoviridae	1e-33	F-CphI, C
ABE67382	gp63	Mycobacterium phage Che12	Siphoviridae	1e-33	C
AEL17900	gp60	Mycobacterium phage Trixie	Siphoviridae	1e-33	F-CphI, C
AGS82421	gp122	Mycobacterium phage Redno2	Siphoviridae	1e-33	C
AER48770	gp62	Mycobacterium phage Alma	Siphoviridae	2e-33	C
NP_039723	gp59	Mycobacterium phage L5	Siphoviridae	2e-33	C
AFI24971	gp63	Mycobacterium phage SWU1	Siphoviridae	2e-33	C
AEK08504	gp61	Mycobacterium phage DaVinci	Siphoviridae	3e-33	F-CphI, C
AEJ93371	gp62	Mycobacterium phage EricB	Siphoviridae	3e-33	F-CphI, C
AGK87989	gp57	Mycobacterium phage Severus	Siphoviridae	3e-33	C
ADB93756	gp63	Mycobacterium phage RedRock	Siphoviridae	4e-33	F-CphI, C
AFU20683	gp59	Mycobacterium phage Goose	Siphoviridae	4e-33	C
AGS82744	gp63	Mycobacterium phage AnnaL29	Siphoviridae	5e-33	C
AHB29668	gp59	Mycobacterium phage Conspiracy	Siphoviridae	5e-33	C
ERB55293	N806_29715	Rhodococcus sp. P27	Bacteria (Prophage)	7e-33	C
ACF15821	gp13.5	Escherichia phage EcoDS1	Podoviridae	1e-32	C
AEK09780	gp61	Mycobacterium phage Museum	Siphoviridae	1e-32	C
AEK09257	gp62	Mycobacterium phage JC27	Siphoviridae	2e-32	C
AEJ93736	gp57	Mycobacterium phage Euphoria	Siphoviridae	3e-32	C
AEJ92055	gp61	Mycobacterium phage HelDan	Siphoviridae	1e-31	C
AGU92366	gp64	Mycobacterium phage SargentShorty9	Siphoviridae	1e-31	55-129/180
AFL48074	gp63	Mycobacterium phage Aeneas	Siphoviridae	1e-31	55-129/180
AGY37004	gp61	Mycobacterium phage Fredward	Siphoviridae	1e-31	C
AGI61739	gp58	Mycobacterium phage BTCU-1	Siphoviridae	1e-31	C
AEO94510	gp58	Mycobacterium phage Violet	Siphoviridae	2e-31	C
AGM61581	gp62	Mycobacterium phage Jobu08	Siphoviridae	2e-31	C
AHB31838	gp61	Mycobacterium phage HanShotFirst	Siphoviridae	2e-31	C
ACU41808	gp57	Mycobacterium phage Peaches	Siphoviridae	2e-31	C
AER48348	gp57	Mycobacterium phage BillKnuckles	Siphoviridae	2e-31	C
AEM91706	gp60	Mycobacterium phage Perseus	Siphoviridae	3e-31	C
AGK87260	gp59	Mycobacterium phage Methuselah	Siphoviridae	3e-31	C
AEJ95159	gp62	Mycobacterium phage JHC117	Siphoviridae	3e-31	C
EST21722	M878_36320	Streptomyces roseochromogenes DS 12.976	Bacteria	3e-31	C
AGK87349	gp62	Mycobacterium phage PattyP	Siphoviridae	4e-31	C
AFL46557	gp64	Mycobacterium phage Nepal	Siphoviridae	4e-31	C
ACH62956	gp57	Mycobacterium phage Solon	Siphoviridae	4e-31	C
AAN01813	gp59	Mycobacterium phage Bxz2	Siphoviridae	4e-31	C
AEK09351	gp55	Mycobacterium phage Lesedi	Siphoviridae	4e-31	C
AAG59759	gp54	Mycobacterium phage Bxb1	Siphoviridae	5e-31	C
ACE79808	gp60	Mycobacterium phage KBG	Siphoviridae	5e-31	C
AGU92267	gp61	Mycobacterium phage PhrostyMug	Siphoviridae	5e-31	C
AGK88134	gp29	Mycobacterium phage CASbig	Siphoviridae	6e-31	C
AER47974	gp123	Mycobacterium phage Courthouse	Siphoviridae	6e-31	C
AER49990	gp59	Mycobacterium phage Kugel	Siphoviridae	8e-31	C
AER49898	gp60	Mycobacterium phage LHTSCC	Siphoviridae	9e-31	C
NP_072072	gp13.5	Yersinia phage phiYeO3-12	Podoviridae	9e-31	C
AGK87534	gp55	Mycobacterium phage HINdeR	Siphoviridae	1e-30	C
AEK09511	gp131	Mycobacterium phage LittleE	Siphoviridae	1e-30	C
AAN12779	gp138	Mycobacterium phage Omega	Siphoviridae	1e-30	C
AEJ94550	gp54	Mycobacterium phage Backyardigan	Siphoviridae	1e-30	C
AFU20508	gp56	Mycobacterium phage Arturo	Siphoviridae	2e-30	C
AEV52125	gp45	Rhodococcus phage RGL3	Siphoviridae	2e-30	C
ADF42419	gp63	Synechococcus phage S-CBS2	Siphoviridae	2e-30	C
CCH18496	MILUP08_43406	Micromonospora lupini str. Lupac 08	Bacteria	3e-30	F-CphI, C
AHB29759	gp63	Mycobacterium phage Graduation	Siphoviridae	4e-30	C
AEL20169	gp59	Mycobacterium phage RidgeCB	Siphoviridae	4e-30	C
AEJ91974	gp61	Mycobacterium phage BPBiebs31	Siphoviridae	4e-30	C
ADX87801	gp240	Vibrio phage ICP2_2006_A	Podoviridae	5e-30	C
CCF85406	NITHO_4920017	Nitrolancetus hollandicus	Bacteria	7e-30	C
ELP65132	STRTUCAR8_02386	Streptomyces turgidiscabies Car8	Bacteria	8e-30	C
AGY36937	gp36	Erwinia phage FE44	Podoviridae	1e-29	C
ADX30672	gp59	Mycobacterium phage Wonder	Siphoviridae	1e-29	C
CAB59498	SCO1645	Streptomyces coelicolor A3 (2)	Bacteria	2e-29	C
AFK13461	AFK13461.1	Yersinia phage YpP-G	Podoviridae	2e-29	C
AEJ92958	gp59	Mycobacterium phage MrGordo	Siphoviridae	2e-29	C
AFC22025	gp31	Cronobacter phage vB_CsaP_GAP52	Podoviridae	2e-29	15-95/102
ADX87735	gp54	Vibrio phage ICP2	Podoviridae	2e-29	C
AEJ92376	gp57	Mycobacterium phage Timshel	Siphoviridae	2e-29	C
AAR89697	gp57	Mycobacterium phage U2	Siphoviridae	2e-29	C
ACE80075	gp60	Mycobacterium phage Jasper	Siphoviridae	2e-29	C
ACE80167	gp58	Mycobacterium phage DD5	Siphoviridae	3e-29	C
ADA83787	gp64	Mycobacterium phage SkiPole	Siphoviridae	3e-29	C
AEK10551	gp59	Mycobacterium phage KSSJEB	Siphoviridae	3e-29	C
EDX24896	SSAG_04687	Streptomyces sp. Mg1	Bacteria	4e-29	F-CphI, C
AGT20587	gp56	Mycobacterium phage Sarfire	Siphoviridae	4e-29	C
AAR89779	gp58	Mycobacterium phage Bethlehem	Siphoviridae	4e-29	C
CCG03550	BLASA_2675	Blastococcus saxobsidens DD2	Bacteria	5e-29	C
EPD61424	HMPREF1211_04454	Streptomyces sp. HGB0020	Bacteria	5e-29	C
ACF33838	gp21	Mycobacterium phage Porky	Siphoviridae	7e-29	C
AEJ93637	gp58	Mycobacterium phage Doom	Siphoviridae	1e-28	C
ADI11599	SBI_08481	Streptomyces bingchenggensis BCW-1	Bacteria	1e-28	C
AEK10359	gp60	Mycobacterium phage Switzer	Siphoviridae	2e-28	C
ABD57998	gp23	Mycobacterium phage 244	Siphoviridae	2e-28	C
AEK81998	AEK81998.1	Salmonella phage 7-11	Podoviridae	2e-28	F-CphI, C
BAC74391	SAV_6680	Streptomyces avermitilis MA-4680	Bacteria	3e-28	C
ERK25659	AMLIID_13050 (2)	Actinomadura madurae	Bacteria	3e-28	N
ERK25659	AMLIID_13050 (1)	Actinomadura madurae	Bacteria	1e-21	C
ABQ12475	gp35	Phormidium phage Pf-WMP3	Podoviridae	7e-28	C
AFM54953	gp64	Mycobacterium phage Astro	Siphoviridae	1e-27	C
AER26442	gp59	Mycobacterium phage Saintus	Siphoviridae	1e-27	C
CAJ70670	gp19	Yersinia phage Berlin	Podoviridae	2e-27	C
EDP61731	BAL199_00470	alpha proteobacterium BAL199	Bacteria	3e-27	C
CCH18617	MILUP08_43528	Micromonospora lupini str. Lupac 08	Bacteria	3e-27	6-97/109
CAP45436	gp35	Pseudomonas phage LUZ24	Podoviridae	4e-27	C
CCH88031	MODMU_2602	Modestobacter marinus	Bacteria	4e-27	F-CphI, C
AEX55970	gp3	Synechococcus phage S-CBS4	Siphoviridae	7e-27	C
AEJ81504	gp13.5	Erwinia phage vB_EamP-L1	Podoviridae	8e-27	C
AHB31482	gp21	Mycobacterium phage PhatBacter	Siphoviridae	9e-27	C
EUA66607	I540_4041	Mycobacterium abscessus subsp. bolletii 1513	Bacteria (Prophage)	3e-26	N
ACR16481	gp16	Vibrio phage N4	Podoviridae	5e-26	15-96/103
EIT95021	MA4S0726RA_3211	Mycobacterium abscessus 4S-0726-RA	Bacteria (Prophage)	6e-26	N
ACX85570	pCQ3_69	Streptomyces sp. W9	Bacteria (Plasmid)	7e-26	C
CCK31317	BN159_6938	Streptomyces davawensis JCM 4913	Bacteria	8e-26	C
EJZ11587	MFORT_18765	Mycobacterium fortuitum subsp. fortuitum DSM 46621	Bacteria	1e-25	C
AGM12453	gp64	Escherichia phage 2 JES-2013	Myoviridae	1e-25	C
EIU04163	MA5S0422_3972	Mycobacterium abscessus 5S-0422	Bacteria	2e-25	F-CphI, C
EUA79658	I544_0948	Mycobacterium abscessus 103	Bacteria (Prophage)	2e-25	N
AGM30035	MASS_3433	Mycobacterium abscessus subsp. bolletii 50594	Bacteria	2e-25	F-CphI, C
EIT89479	MA4S0303_3277	Mycobacterium abscessus 4S-0303	Bacteria (Prophage)	3e-25	F-CphI, C
ACJ14585	gp18.2	Kluyvera phage Kvp1	Podoviridae	6e-25	C
AGR48454	gp58	Escherichia phage JH2	Myoviridae	9e-25	C
GAB07883	GOAMR_75_00430	Gordonia amarae	Bacteria	5e-24	C
AFM54640	gp35	Celeribacter phage P12053L	Podoviridae	1e-23	C
ABP53004	Strop_0520	Salinispora tropica CNB-440	Bacteria (Prophage)	2e-23	C
AHB29853	gp63	Mycobacterium phage CloudWang3	Siphoviridae	2e-23	F-CphI, C
ADP81758	FraEuI1c_3751 (2)	Frankia sp. EuI1c	Bacteria	4e-23	F-CphI, 122-190/308
ADP81758	FraEuI1c_3751 (1)	Frankia sp. EuI1c	Bacteria	1e-19	F-CphI, C
ACI12422	gp6	Mycobacterium phage Konstantine	Siphoviridae	8e-23	6-79/83
AEV51925	gp71	Rhodococcus phage REQ2	Siphoviridae	5e-22	C
AEL97916	gp7	Mycobacterium phage Patience	Siphoviridae	8e-22	C
AEV52078	gp82	Rhodococcus phage REQ1	Siphoviridae	4e-21	3-82/97
CCI88973	gp82	Yersinia phage phiD1	Myoviridae	4e-21	EndoVII, N
AGY46497	gp30	Cyanophage PP	Podoviridae	5e-21	C
ADB81566	gp70	Escherichia phage CC31	Myoviridae	7e-21	EndoVII, N
AGT11980	gp9	Mycobacterium phage Catdawg	Siphoviridae	9e-21	C
AER47653	gp2	Mycobacterium phage Dori	Siphoviridae	1e-20	C
AER47436	gp10	Mycobacterium phage Firecracker	Siphoviridae	1e-20	C
AAN01943	gp11	Mycobacterium phage Corndog	Siphoviridae	1e-20	C
ACF05107	gp10	Mycobacterium phage Predator	Siphoviridae	2e-20	C
AAD42477	Endo VII	Escherichia phage T4	Myoviridae	3e-20	EndoVII, N
AHI60973	gp70	Enterobacteria phage PG7	Myoviridae	3e-20	EndoVII, N
AGF88709	gp255	Salmonella phage FSL SP-010	Myoviridae	3e-20	C
ACP30722	gp78	Enterobacteria phage RB14	Myoviridae	4e-20	EndoVII, N
AAP75988	gp49	Escherichia phage RB69	Myoviridae	4e-20	EndoVII, N
ABI94901	gp77	Escherichia phage RB32	Myoviridae	5e-20	EndoVII, N
AFC22351	gp241	Cronobacter phage vB_CsaM_GAP161	Myoviridae	6e-20	EndoVII, N
ADO19421	gp79	Shigella phage SP18	Myoviridae	7e-20	EndoVII, N
AFU62407	AFU62407.1	Escherichia phage EC6	Myoviridae	9e-20	C
CBY83371	HFELIS_12870	Helicobacter felis ATCC 49179	Bacteria	1e-19	F-CphI, C
ADE35047	gp216	Klebsiella phage KP15	Myoviridae	2e-19	EndoVII, N
ADR32456	gp81	Escherichia phage vB_EcoM-VR7	Myoviridae	3e-19	EndoVII, N
AGH31541	gp28	Synechococcus phage S-SKS1	Siphoviridae	3e-19	C
AAU29262	gp75	Escherichia phage JS98	Myoviridae	5e-19	EndoVII, N
ADI55402	gp49	Escherichia phage IME08	Myoviridae	6e-19	EndoVII, N
AGF91696	gp13	Synechococcus phage S-CBP4	Podoviridae	7e-19	C
ADG60020	gp120	Acinetobacter phage Acj9	Myoviridae	1e-18	EndoVII, N
AGL71516	K751_04795	Helicobacter pylori UM066	Bacteria	1e-18	C
BAM33412	HCBAA847_2197	Helicobacter cinaedi ATCC BAA-847	Bacteria	1e-18	C
AAX78781	gp259w	Enterobacteria phage RB43	Myoviridae	2e-18	EndoVII, N
EMH02975	HMPREF1407_01411	Helicobacter pylori GAM244Ai	Bacteria	2e-18	C
EKE80398	OUC_1131	Helicobacter pylori R018c	Bacteria	3e-18	C
ADM80019	gp176	Aeromonas phage phiAS5	Myoviridae	3e-18	EndoVII, N
AEN16995	HPSNT_04225	Helicobacter pylori SNT49	Bacteria	3e-18	C
ETD22706	HMPREF2086_01505	Helicobacter macacae MIT 99-5501	Bacteria	3e-18	C
EPZ69530	N197_05375	Helicobacter pylori UM023	Bacteria	3e-18	C
AFJ81502	MWE_0624	Helicobacter pylori XZ274	Bacteria	3e-18	C
EMH27543	HMPREF1421_01305	Helicobacter pylori GAM265BSii	Bacteria	5e-18	C
ACI27530	HPG27_775	Helicobacter pylori G27	Bacteria	6e-18	C
AAD06326	Hpy99I	Helicobacter pylori J99	Bacteria	1e-17	C
AEO94441	gp98	Mycobacterium phage Rumpelstiltskin	Siphoviridae	1e-17	C
ADR32381	gp6	Escherichia phage vB_EcoM-VR7	Myoviridae	1e-17	C
ABE67698	gp93	Mycobacterium phage Wildcat	Siphoviridae	1e-17	C
AAQ81385	gp49	Aeromonas phage 44RR2.8t	Myoviridae	1e-17	EndoVII, N
AGJ71653	gp247	Escherichia phage Lw1	Myoviridae	3e-17	EndoVII, N
ADG36078	gp113	Acinetobacter phage Acj61	Myoviridae	8e-17	EndoVII, N
CAK25001	gp33	Pseudomonas phage LKA1	Podoviridae	2e-16	N
CAK25958	gp23	Pseudomonas phage LKD16	Podoviridae	2e-16	N
ADQ52764	gp45	Aeromonas phage PX29	Myoviridae	2e-16	EndoVII, N
CBH51591	gp21	Pseudomonas phage phi-2	Podoviridae	3e-16	51-114/178
AAN12841	gp199	Mycobacterium phage Omega	Siphoviridae	3e-16	C
CAX63143	gp26	Pseudomonas phage phikF77	Podoviridae	4e-16	N
AAQ17709	gp49	Aeromonas phage Aeh1	Myoviridae	4e-16	EndoVII, N
AFX93691	gp23	Pseudomonas phage MPK6	Podoviridae	4e-16	N
AFR52565	gp26	Pseudomonas phage MPK7	Podoviridae	4e-16	N
AFL47470	gp120	Acinetobacter phage ZZ1	Myoviridae	5e-16	EndoVII, N
AEZ65070	gp48	Aeromonas phage phiAS7	Podoviridae	6e-16	N
CAD44214	gp23	Pseudomonas phage phiKMV	Podoviridae	2e-15	N
ACP44094	gp23	Vibrio phage VP93	Podoviridae	2e-15	N
AGY47995	gp23	Acinetobacter phage Petty	Podoviridae	2e-15	N
CAP45495	gp23	Pseudomonas phage LUZ19	Podoviridae	2e-15	N
ABF72620	gp49	Aeromonas phage 25	Myoviridae	3e-15	EndoVII, N
AAP58703	gp35L	Xanthomonas phage Xp10	Siphoviridae	3e-15	N
AFQ97143	gp60	Aeromonas phage Aes508	Myoviridae	4e-15	EndoVII, N
ABK00183	gp36	Xanthomonas phage Xop411	Siphoviridae	4e-15	N
BAE72742	gp37	Xanthomonas phage OP1	Siphoviridae	5e-15	N
ADJ19416	gp49	Acinetobacter phage 133	Myoviridae	5e-15	EndoVII, N
ADD84529	gp34	Klebsiella phage KP34	Podoviridae	6e-15	N
AFQ22586	gp49	Stenotrophomonas phage IME13	Myoviridae	7e-15	EndoVII, N
AHB12117	gp20	Xylella phage Paz	Podoviridae	2e-14	N
AHC30390	gp26	Klebsiella phage F19	Podoviridae	2e-14	N
ERM21560	H500_02485	Helicobacter pylori CG-IMSS-2012	Bacteria	4e-14	C
ABD58075	gp100	Mycobacterium phage 244	Siphoviridae	4e-14	F-CphI, C
AHB12168	gp20	Xylella phage Prado	Podoviridae	5e-14	N
BAN92338	gp27	Ralstonia phage RSB3	Podoviridae	6e-14	N
CBW54791	gp33	Pantoea phage LIMElight	Podoviridae	2e-13	N
AGC35601	gp34	Rhizobium phage RHEph02	Podoviridae	2e-13	N
BAM29108	gp36	Xanthomonas phage CP1	Siphoviridae	2e-13	N
AGC35662	gp35	Rhizobium phage RHEph03	Podoviridae	2e-13	N
AGC35958	gp34	Rhizobium phage RHEph08	Podoviridae	3e-13	N
AEK09467	gp84	Mycobacterium phage LittleE	Siphoviridae	4e-13	43-115/166
CBK39963	NIDE0179	Candidatus Nitrospira defluvii	Bacteria (Prophage)	4e-13	C
ADB75136	Gobs_2465	Geodermatophilus obscurus DSM 43160	Bacteria	5e-13	1-81/86
AEZ65092	gp9	Escherichia phage phiKT	Podoviridae	6e-13	N
AEJ92309	gp33	Mycobacterium phage Optimus	Siphoviridae	9e-13	C
AEJ94163	gp31	Mycobacterium phage Thibault	Siphoviridae	1e-12	C
ABR24570	gp49	Escherichia phage Phi1	Myoviridae	1e-12	EndoVII, N
AAQ15335	gp49	Enterobacteria phage RB49	Myoviridae	1e-12	EndoVII, N
AAN12731	gp89	Mycobacterium phage Omega	Siphoviridae	2e-12	43-115/166
AGM12389	gp76	Mycobacterium phage PegLeg	Siphoviridae	3e-12	C
ACX71112	pZL12.35c	Streptomyces sp. ZL12	Bacteria (Plasmid)	5e-12	C
AFN37362	gp129	Vibrio phage phi-pp2	Myoviridae	5e-12	N
AER26367	gp76	Mycobacterium phage Fionnbharth	Siphoviridae	5e-12	C
AEK08145	gp88	Mycobacterium phage Baka	Siphoviridae	5e-12	54-126/180
AGC35320	gp19	Acinetobacter phage AB3	Podoviridae	7e-12	N
ADQ12729	gp25	Acinetobacter phage phiAB1	Podoviridae	7e-12	N
AEJ92139	gp81	Mycobacterium phage Optimus	Siphoviridae	8e-12	44-116/170
AFV51006	gp31	Acinetobacter phage Abp1	Podoviridae	9e-12	N
AGF91552	gp43	Prochlorococcus phage P-RSP2	Podoviridae	1e-11	C
AGG54549	gp48	Prochlorococcus phage SS120-1	Podoviridae	2e-11	F-CphI, C
CAJ29429	gp21	Escherichia phage K1E	Podoviridae	3e-11	N
AGK87044	gp30	Pseudoalteromonas phage RIO-1	Podoviridae	4e-11	N
EFC86500	FrEUN1fDRAFT_0395	Frankia sp. EUN1f	Bacteria (Prophage)	4e-11	C
AAQ64202	gp49	Vibrio phage KVP40	Myoviridae	4e-11	N
ACE75780	gp40	Xanthomonas phage phiL7	Siphoviridae	7e-11	N
AGN30181	gp179	Vibrio phage nt-1	Myoviridae	2e-10	N
AAR90063	gp21	Escherichia phage K1-5	Podoviridae	2e-10	N
GAB52009	EH105704_05_00150	Escherichia hermannii NBRC 105704	Bacteria (Prophage)	3e-10	EndoVII, N
AEO98220	ELVG_00171	Emiliania huxleyi virus 203	Coccolithovirus	3e-10	C
BAG70379	gp21	Ralstonia phage RSB1	Podoviridae	3e-10	N
CAC36868	SCP1.343	Streptomyces coelicolor A3 (2)	Bacteria (Plasmid)	4e-10	C
CCI88417	gp36	Yersinia phage phiR8-01	Podoviridae	8e-10	N
AGY35319	AP13_p00100	Brevibacterium sp. Ap13	Bacteria (Plasmid)	1e-09	C
AFP33687	gp24	Pectobacterium phage PP1	Podoviridae	2e-09	N
ADD21656	ADD21656.1	Caulobacter phage Cd1	Podoviridae	2e-09	N
CBJ93838	gp29	Campylobacter phage CP220	Myoviridae	3e-09	N
AEI88198	gp49	Campylobacter phage vB_CcoM-IBB_35	Myoviridae	3e-09	N
AAP48761	gp22	Salmonella phage SP6	Podoviridae	6e-09	N
BAC67988	SAV_279	Streptomyces avermitilis MA-4680 = NBRC 14893	Bacteria (Prophage)	6e-09	C
AGK46660	BTI_1591	Burkholderia thailandensis MSMB121	Bacteria (Prophage)	1e-08	N
BAC67712	SAV_3	Streptomyces avermitilis MA-4680 = NBRC 14893	Bacteria (Prophage)	1e-08	N
AFY63141	gp24	Cronobacter phage vB_CskP_GAP227	Podoviridae	1e-08	N
CBJ94231	gp281	Campylobacter phage CPt10	Myoviridae	2e-08	N
ADW95233	gp29	Salmonella phage UAB_Phi78	Podoviridae	3e-08	N
CCA83273	BDB_mp60439	blood disease bacterium R229	Bacteria (Prophage)	6e-08	N
EPD94628	HMPREF1486_03181	Streptomyces sp. HPH0547	Bacteria	7e-08	C
AEM89016	Strvi_0243	Streptomyces violaceusniger Tu 4113	Bacteria (Plasmid)	1e-07	C
AEK07661	gp96	Mycobacterium phage UPIE	Siphoviridae	1e-07	C
ADL71087	gp96	Mycobacterium phage LeBron	Siphoviridae	1e-07	C
CAN02362	CMM_2290	Clavibacter michiganensis subsp. michiganensis NCPPB 382	Bacteria (Prophage)	2e-07	C
EGT57546	CAEBREN_30406	Caenorhabditis brenneri	Eukaryota	4e-07	N
CAP21366	CBG24840	Caenorhabditis briggsae	Eukaryota	2e-06	C
CAP34046	CBG15910	Caenorhabditis briggsae	Eukaryota	3e-06	470-517/1173
AFH21391	gp226	Cronobacter phage CR3	Myoviridae	3e-06	EndoVII, N
CAI65424	EhV001	Emiliania huxleyi virus 86	Coccolithovirus	3e-06	C
AGL13724	L083_0214	Actinoplanes sp. N902-109	Bacteria (Prophage)	3e-06	169-210/299
CAR99753	CBG25359	Caenorhabditis briggsae	Eukaryota	5e-06	511-563/864
CAZ69467	EhV138	Emiliania huxleyi virus 99B1	Coccolithovirus	5e-06	C
CAI65560	EhV138	Emiliania huxleyi virus 86	Coccolithovirus	6e-06	C
AEZ66333	gp167	Pectobacterium phage phiTE	Myoviridae	7e-06	EndoVII, N
NP_828765	SAP1p16	Streptomyces avermitilis MA-4680 = NBRC 14893	Bacteria (Plasmid)	8e-06	271-309/426
AEO98039	ELVG_00413	Emiliania huxleyi virus 203	Coccolithovirus	8e-06	C
XP_002645577	CBG05275 (1)	Caenorhabditis briggsae	Eukaryota	8e-06	N
AEP15403	EOVG_00466	Emiliania huxleyi virus 88	Coccolithovirus	1e-05	C
CAP25795	CBG05275 (2)	Caenorhabditis briggsae	Eukaryota	1e-05	473-525/1198
EHM27097	SPW_4527	Streptomyces sp. W007	Bacteria	1e-05	C
XP_002648089	CBG24110 (1)	Caenorhabditis briggsae	Eukaryota	1e-05	455-502/1055
AGW43604	gp22	Burkholderia phage JG068	Podoviridae	2e-05	N
CAP20797	CBG24110 (2)	Caenorhabditis briggsae	Eukaryota	2e-05	478-525/972
EWD17047	P845_01269	Klebsiella pneumoniae UCI 42	Bacteria (Prophage)	2e-05	EndoVII, N
CAS00907	CBG26256	Caenorhabditis briggsae	Eukaryota	2e-05	474-517/1019
CAS00908	CBG26257	Caenorhabditis briggsae	Eukaryota	2e-05	474-517/1169
AHE40141	pFRL6_54c	Streptomyces sp. F12	Bacteria (Plasmid)	3e-05	N
AAO50184	pSV2.100c	Streptomyces violaceoruber	Bacteria (Plasmid)	3e-05	171-208/336
ELQ85229	SRIM_01606	Streptomyces rimosus subsp. rimosus ATCC 10970	Bacteria	3e-05	N
EFO84031	CRE_17459	Caenorhabditis remanei	Eukaryota	4e-05	469-521/1210
ABI79163	gp97	Escherichia phage rv5	Myoviridae	5e-05	EndoVII, N
CAP24770	CBG03970	Caenorhabditis briggsae	Eukaryota	5e-05	N
XP_002649075	CBG22566 (1)	Caenorhabditis briggsae	Eukaryota	5e-05	447-492/849
CAP39127	CBG22566 (2)	Caenorhabditis briggsae	Eukaryota	5e-05	470-515/1351
XP_001952693	LOC100168389	Acyrthosiphon pisum	Eukaryota	6e-05	N
AEZ65227	gp91	Escherichia phage vB_EcoM-FV3	Myoviridae	6e-05	EndoVII, N
AET42507	EXVG_00322	Emiliania huxleyi virus 202	Coccolithovirus	6e-05	C
XP_002642768	CBG21154	Caenorhabditis briggsae	Eukaryota	7e-05	452-502/1019
EII66068	EC24168_4723	Escherichia coli 2.4168	Bacteria	7e-05	C
ELG73855	A1YO_00285	Escherichia coli KTE136	Bacteria	7e-05	C
CAS12153	E2348C_4605	Escherichia coli O127:H6 str. E2348/69	Bacteria	8e-05	C
ELD56532	A17U_03493	Escherichia coli KTE228	Bacteria	8e-05	C
