# Supplementary material for: F-CphI represents a new homing endonuclease family using the Endo VII catalytic motif
Source: Mob DNA. 2018 Aug 9;9:27. doi: 10.1186/s13100-018-0132-5 (PMC6083498; doi:10.1186/s13100-018-0132-5)
Supplement: Supplementary file 7 — Table S2. Clades of Endo VII motif-containing proteins as shown in Fig. 5. (XLSX 17 kb) [file 13100_2018_132_MOESM7_ESM.xlsx]

## Sheet: suppTab2
Supplementary Table 2. Clades of Endo VII motif-containing proteins as shown in Figure 5
Clade Name	Protein	Organism	Type
Acinetobacter phage clade 1 (3)	gp19	Acinetobacter phage AB3	Podoviridae
	gp31	Acinetobacter phage Abp1	Podoviridae
	gp25	Acinetobacter phage phiAB1	Podoviridae
Acinetobacter phage clade 2 (4)	gp49	Acinetobacter phage 133	Myoviridae
	gp113	Acinetobacter phage Acj61	Myoviridae
	gp120	Acinetobacter phage Acj9	Myoviridae
	gp120	Acinetobacter phage ZZ1	Myoviridae
Aeromonas phage clade 1 (3)	gp49	Aeromonas phage Aeh1	Myoviridae
	gp176	Aeromonas phage phiAS5	Myoviridae
	gp45	Aeromonas phage PX29	Myoviridae
Caenorhabditis sp. clade 1 (15)	CAEBREN_30406	Caenorhabditis brenneri	Eukaryota
	CBG24840	Caenorhabditis briggsae	Eukaryota
	CBG15910	Caenorhabditis briggsae	Eukaryota
	CBG25359	Caenorhabditis briggsae	Eukaryota
	CBG05275(1)	Caenorhabditis briggsae	Eukaryota
	CBG05275(2)	Caenorhabditis briggsae	Eukaryota
	CBG24110(1)	Caenorhabditis briggsae	Eukaryota
	CBG24110(2)	Caenorhabditis briggsae	Eukaryota
	CBG26256	Caenorhabditis briggsae	Eukaryota
	CBG26257	Caenorhabditis briggsae	Eukaryota
	CBG03970	Caenorhabditis briggsae	Eukaryota
	CBG22566(1)	Caenorhabditis briggsae	Eukaryota
	CBG22566(2)	Caenorhabditis briggsae	Eukaryota
	CBG21154	Caenorhabditis briggsae	Eukaryota
	CRE_17459	Caenorhabditis remanei	Eukaryota
Campylobacter phage clade 1 (3)	gp29	Campylobacter phage CP220	Myoviridae
	gp281	Campylobacter phage CPt10	Myoviridae
	gp49	Campylobacter phage vB_CcoM-IBB_35	Myoviridae
Emiliania huxleyi clade 1 (2)	ELVG_00171	Emiliania huxleyi virus 203	Coccolithovirus
	EhV001	Emiliania huxleyi virus 86	Coccolithovirus
Emiliania huxleyi clade 2 (5)	EXVG_00322	Emiliania huxleyi virus 202	Coccolithovirus
	ELVG_00413	Emiliania huxleyi virus 203	Coccolithovirus
	EhV138	Emiliania huxleyi virus 86	Coccolithovirus
	EOVG_00466	Emiliania huxleyi virus 88	Coccolithovirus
	EhV138	Emiliania huxleyi virus 99B1	Coccolithovirus
Escherichia coli clade 1 (4)	EC24168_4723	Escherichia coli 2.4168	Bacteria
	A1YO_00285	Escherichia coli KTE136	Bacteria
	A17U_03493	Escherichia coli KTE228	Bacteria
	E2348C_4605	Escherichia coli O127:H6 str. E2348/69	Bacteria
Escherichia phage clade 1 (2)	gp97	Escherichia phage rv5	Myoviridae
	gp91	Escherichia phage vB_EcoM-FV3	Myoviridae
Escherichia phage clade 2 (2)	gp49	Enterobacteria phage RB49	Myoviridae
	gp49	Escherichia phage Phi1	Myoviridae
Escherichia phage clade 3 (2)	gp259w	Enterobacteria phage RB43	Myoviridae
	gp247	Escherichia phage Lw1	Myoviridae
Escherichia phage clade 4 (2)	gp49	Escherichia phage IME08	Myoviridae
	gp75	Escherichia phage JS98	Myoviridae
Helicobacter sp. clade 1 (13)	HCBAA847_2197	Helicobacter cinaedi ATCC BAA-847	Bacteria
	HFELIS_12870	Helicobacter felis ATCC 49179	Bacteria
	HMPREF2086_01505	Helicobacter macacae MIT 99-5501	Bacteria
	H500_02485	Helicobacter pylori CG-IMSS-2012	Bacteria
	HPG27_775	Helicobacter pylori G27	Bacteria
	HMPREF1407_01411	Helicobacter pylori GAM244Ai	Bacteria
	HMPREF1421_01305	Helicobacter pylori GAM265BSii	Bacteria
	jhp_0755(Hpy99I)	Helicobacter pylori J99	Bacteria
	OUC_1131	Helicobacter pylori R018c	Bacteria
	HPSNT_04225	Helicobacter pylori SNT49	Bacteria
	N197_05375	Helicobacter pylori UM023	Bacteria
	K751_04795	Helicobacter pylori UM066	Bacteria
	MWE_0624	Helicobacter pylori XZ274	Bacteria
Klebsiella phage clade 1 (2)	gp26	Klebsiella phage F19	Podoviridae
	gp34	Klebsiella phage KP34	Podoviridae
Mycobacterium abscessus clade 1 (2)	MA5S0422_3972	Mycobacterium abscessus 5S-0422	Bacteria
	MASS_3433	Mycobacterium abscessus subsp. bolletii 50594	Bacteria
Mycobacterium phage clade 1 (2)	gp2	Mycobacterium phage Dori	Siphoviridae
	gp10	Mycobacterium phage Predator	Siphoviridae
Mycobacterium phage clade 2 (3)	gp23	Mycobacterium phage 244	Siphoviridae
	gp21	Mycobacterium phage PhatBacter	Siphoviridae
	gp21	Mycobacterium phage Porky	Siphoviridae
Mycobacterium phage clade 3 (2)	gp6	Mycobacterium phage Konstantine	Siphoviridae
	gp7	Mycobacterium phage Patience	Siphoviridae
Mycobacterium phage clade 4 (2)	gp96	Mycobacterium phage LeBron	Siphoviridae
	gp96	Mycobacterium phage UPIE	Siphoviridae
Mycobacterium phage clade 5 (2)	gp100	Mycobacterium phage 244	Siphoviridae
	gp199	Mycobacterium phage Omega	Siphoviridae
Mycobacterium phage clade 6 (2)	gp33	Mycobacterium phage Optimus	Siphoviridae
	gp31	Mycobacterium phage Thibault	Siphoviridae
Mycobacterium phage clade 7 (4)	gp88	Mycobacterium phage Baka	Siphoviridae
	gp84	Mycobacterium phage LittleE	Siphoviridae
	gp89	Mycobacterium phage Omega	Siphoviridae
	gp81	Mycobacterium phage Optimus	Siphoviridae
Mycobacterium phage clade 8 (3)	gp9	Mycobacterium phage Catdawg	Siphoviridae
	gp11	Mycobacterium phage Corndog	Siphoviridae
	gp10	Mycobacterium phage Firecracker	Siphoviridae
Mycobacterium phage clade 9 (18)	gp58	Mycobacterium phage Bethlehem	Siphoviridae
	gp61	Mycobacterium phage BPBiebs31	Siphoviridae
	gp123	Mycobacterium phage Courthouse	Siphoviridae
	gp58	Mycobacterium phage DD5	Siphoviridae
	gp58	Mycobacterium phage Doom	Siphoviridae
	gp63	Mycobacterium phage Graduation	Siphoviridae
	gp60	Mycobacterium phage Jasper	Siphoviridae
	gp59	Mycobacterium phage KSSJEB	Siphoviridae
	gp131	Mycobacterium phage LittleE	Siphoviridae
	gp59	Mycobacterium phage MrGordo	Siphoviridae
	gp138	Mycobacterium phage Omega	Siphoviridae
	gp122	Mycobacterium phage Redno2	Siphoviridae
	gp59	Mycobacterium phage RidgeCB	Siphoviridae
	gp56	Mycobacterium phage Sarfire	Siphoviridae
	gp64	Mycobacterium phage SkiPole	Siphoviridae
	gp60	Mycobacterium phage Switzer	Siphoviridae
	gp57	Mycobacterium phage U2	Siphoviridae
	gp129	Mycobacterium phage Wanda	Siphoviridae
Mycobacterium phage clade 10 (2)	gp64	Mycobacterium phage Astro	Siphoviridae
	gp59	Mycobacterium phage Saintus	Siphoviridae
Mycobacterium phage clade 11 (6)	gp59	Mycobacterium phage Airmid	Siphoviridae
	gp62	Mycobacterium phage Benedict	Siphoviridae
	gp59	Mycobacterium phage Conspiracy	Siphoviridae
	gp58	Mycobacterium phage Cuco	Siphoviridae
	gp61	Mycobacterium phage ElTiger69	Siphoviridae
	gp57	Mycobacterium phage LittleCherry	Siphoviridae
Mycobacterium phage clade 12 (25)	gp64	Mycobacterium phage Adzzy	Siphoviridae
	gp62	Mycobacterium phage Alma	Siphoviridae
	gp63	Mycobacterium phage AnnaL29	Siphoviridae
	gp64	Mycobacterium phage Artemis2UCLA	Siphoviridae
	gp63	Mycobacterium phage Che12	Siphoviridae
	gp56	Mycobacterium phage Chy1	Siphoviridae
	gp55	Mycobacterium phage Chy5	Siphoviridae
	gp65	Mycobacterium phage CloudWang3	Siphoviridae
	gp59	Mycobacterium phage D29	Siphoviridae
	gp61	Mycobacterium phage DaVinci	Siphoviridae
	gp65	Mycobacterium phage EagleEye	Siphoviridae
	gp62	Mycobacterium phage Echild	Siphoviridae
	gp62	Mycobacterium phage EricB	Siphoviridae
	gp64	Mycobacterium phage First	Siphoviridae
	gp61	Mycobacterium phage Gladiator	Siphoviridae
	gp64	Mycobacterium phage Hammer	Siphoviridae
	gp64	Mycobacterium phage Jeffabunny	Siphoviridae
	gp59	Mycobacterium phage L5	Siphoviridae
	gp61	Mycobacterium phage Odin	Siphoviridae
	gp60	Mycobacterium phage Pukovnik	Siphoviridae
	gp63	Mycobacterium phage RedRock	Siphoviridae
	gp63	Mycobacterium phage SWU1	Siphoviridae
	gp60	Mycobacterium phage Trixie	Siphoviridae
	gp63	Mycobacterium phage Turbido	Siphoviridae
	MycrhDRAFT_5763	Mycobacterium rhodesiae JS60	Bacteria (Prophage)
Mycobacterium phage clade 13 (16)	gp56	Mycobacterium phage Arturo	Siphoviridae
	gp54	Mycobacterium phage Backyardigan	Siphoviridae
	gp58	Mycobacterium phage BTCU-1	Siphoviridae
	gp59	Mycobacterium phage Bxz2	Siphoviridae
	gp59	Mycobacterium phage Goose	Siphoviridae
	gp61	Mycobacterium phage HelDan	Siphoviridae
	gp55	Mycobacterium phage HINdeR	Siphoviridae
	gp62	Mycobacterium phage JHC117	Siphoviridae
	gp62	Mycobacterium phage Jobu08	Siphoviridae
	gp60	Mycobacterium phage LHTSCC	Siphoviridae
	gp59	Mycobacterium phage Methuselah	Siphoviridae
	gp57	Mycobacterium phage Peaches	Siphoviridae
	gp57	Mycobacterium phage Severus	Siphoviridae
	gp57	Mycobacterium phage Timshel	Siphoviridae
	gp57	Mycobacterium phage Twister	Siphoviridae
	gp59	Mycobacterium phage Wonder	Siphoviridae
Mycobacterium phage clade 14 (18)	gp63	Mycobacterium phage Aeneas	Siphoviridae
	gp57	Mycobacterium phage BillKnuckles	Siphoviridae
	gp54	Mycobacterium phage Bxb1	Siphoviridae
	gp29	Mycobacterium phage CASbig	Siphoviridae
	gp57	Mycobacterium phage Euphoria	Siphoviridae
	gp61	Mycobacterium phage HanShotFirst	Siphoviridae
	gp62	Mycobacterium phage JC27	Siphoviridae
	gp60	Mycobacterium phage KBG	Siphoviridae
	gp59	Mycobacterium phage Kugel	Siphoviridae
	gp55	Mycobacterium phage Lesedi	Siphoviridae
	gp61	Mycobacterium phage Museum	Siphoviridae
	gp64	Mycobacterium phage Nepal	Siphoviridae
	gp62	Mycobacterium phage PattyP	Siphoviridae
	gp60	Mycobacterium phage Perseus	Siphoviridae
	gp61	Mycobacterium phage PhrostyMug	Siphoviridae
	gp64	Mycobacterium phage SargentShorty9	Siphoviridae
	gp57	Mycobacterium phage Solon	Siphoviridae
	gp58	Mycobacterium phage Violet	Siphoviridae
Pseudomonas phage clade 1 (6)	gp23	Pseudomonas phage LKD16	Podoviridae
	gp23	Pseudomonas phage LUZ19	Podoviridae
	gp23	Pseudomonas phage MPK6	Podoviridae
	gp26	Pseudomonas phage MPK7	Podoviridae
	gp26	Pseudomonas phage phikF77	Podoviridae
	gp23	Pseudomonas phage phiKMV	Podoviridae
Rhizobium phage clade 1 (3)	gp34	Rhizobium phage RHEph02	Podoviridae
	gp35	Rhizobium phage RHEph03	Podoviridae
	gp34	Rhizobium phage RHEph08	Podoviridae
Streptomyces sp. clade 1 (2)	SAP1p16	Streptomyces avermitilis MA-4680 = NBRC 14893	Bacteria (Plasmid)
	pSV2.100c	Streptomyces violaceoruber	Bacteria (Plasmid)
Streptomyces sp. clade 2 (4)	SCP1.343	Streptomyces coelicolor A3 (2)	Bacteria (Plasmid)
	HMPREF1486_03181	Streptomyces sp. HPH0547	Bacteria
	pZL12.35c	Streptomyces sp. ZL12	Bacteria (Plasmid)
	Strvi_0243	Streptomyces violaceusniger Tu 4113	Bacteria (Plasmid)
Streptomyces sp. clade 3 (8)	SAV_6680	Streptomyces avermitilis MA-4680	Bacteria
	SBI_08481	Streptomyces bingchenggensis BCW-1	Bacteria
	SCO1645	Streptomyces coelicolor A3 (2)	Bacteria
	BN159_6938	Streptomyces davawensis JCM 4913	Bacteria
	M878_36320	Streptomyces roseochromogenes DS 12.976	Bacteria
	HMPREF1211_04454	Streptomyces sp. HGB0020	Bacteria
	SSAG_04687	Streptomyces sp. Mg1	Bacteria
	STRTUCAR8_02386	Streptomyces turgidiscabies Car8	Bacteria
Vibrio phage clade 1 (3)	gp49	Vibrio phage KVP40	Myoviridae
	gp179	Vibrio phage nt-1	Myoviridae
	gp129	Vibrio phage phi-pp2	Myoviridae
Vibrio phage clade 2 (2)	gp54	Vibrio phage ICP2	Podoviridae
	gp240	Vibrio phage ICP2_2006_A	Podoviridae
Xanthomonas phage clade 1 (4)	gp36	Xanthomonas phage CP1	Siphoviridae
	gp37	Xanthomonas phage OP1	Siphoviridae
	gp36	Xanthomonas phage Xop411	Siphoviridae
	gp35L	Xanthomonas phage Xp10	Siphoviridae
Yersinia phage clade 1 (2)	gp19	Yersinia phage Berlin	Podoviridae
	AFK13461.1	Yersinia phage YpP-G	Podoviridae
